# Supplementary material for: Three spider species of the genus Mimetus Hentz, 1832 (Araneae, Mimetidae) from China
Source: Zookeys. 2016 Oct 25;(626):125–35. doi: 10.3897/zookeys.626.7918 (PMC5096374; doi:10.3897/zookeys.626.7918)
Supplement: XML Treatment for Mimetus echinatus [file zookeys.626.7918-treatment1.xml]

<!DOCTYPE tp:taxon-treatment
  PUBLIC "-//TaxonX//DTD Taxonomic Treatment Publishing DTD v0 20100105//EN" "tax-treatment-NSO.dtd">
<tp:taxon-treatment xmlns:tp="http://www.plazi.org/taxpub"><tp:treatment-meta><kwd-group><label>Taxon classification</label><kwd><named-content content-type="kingdom">Animalia</named-content></kwd><kwd><named-content content-type="order">Araneae</named-content></kwd><kwd><named-content content-type="family">Mimetidae</named-content></kwd></kwd-group><mixed-citation publication-type="journal"><person-group><name><surname>Zeng</surname><given-names>Chen</given-names></name><name><surname>Wang</surname><given-names>Cheng</given-names></name><name><surname>Peng</surname><given-names>Xian-Jin</given-names></name></person-group><article-title>Three spider species of the genus <italic><tp:taxon-name><tp:taxon-name-part taxon-name-part-type="genus">Mimetus</tp:taxon-name-part></tp:taxon-name></italic> Hentz, 1832 (<tp:taxon-name><tp:taxon-name-part taxon-name-part-type="order">Araneae</tp:taxon-name-part></tp:taxon-name>, <tp:taxon-name><tp:taxon-name-part taxon-name-part-type="family">Mimetidae</tp:taxon-name-part></tp:taxon-name>) from China</article-title><source>Zookeys</source><day>25</day><month>10</month><year>2016</year><volume>2016</volume><issue>626</issue><fpage>125</fpage><lpage>135</lpage><pub-id pub-id-type="doi">10.3897/zookeys.626.7918</pub-id></mixed-citation></tp:treatment-meta><tp:nomenclature><tp:taxon-name>
              <tp:taxon-name-part taxon-name-part-type="genus">Mimetus</tp:taxon-name-part>
              <tp:taxon-name-part taxon-name-part-type="species">echinatus</tp:taxon-name-part>
            </tp:taxon-name><tp:taxon-authority>Wang, 1990</tp:taxon-authority><xref ref-type="fig" rid="F1">Figs 1</xref><xref ref-type="fig" rid="F2">, 2</xref><xref ref-type="fig" rid="F3">, 3</xref><xref ref-type="fig" rid="F4">, 4</xref><tp:nomenclature-citation-list><tp:nomenclature-citation><tp:taxon-name>
                  <tp:taxon-name-part taxon-name-part-type="genus">Mimetus</tp:taxon-name-part> <tp:taxon-name-part taxon-name-part-type="species">echinatus</tp:taxon-name-part></tp:taxon-name><comment>Wang, 1990: 44, fig. IV.6–10 (male and female).</comment></tp:nomenclature-citation></tp:nomenclature-citation-list></tp:nomenclature><tp:treatment-sec sec-type="type material" id="SECID0E1MAC"><title>Type material examined.</title><p>2♂, 1♀, <bold>China, Hunan</bold>, Changsha City, Yuelu Mountain, 20 April 1981, Jiafu Wang leg.;</p></tp:treatment-sec><tp:treatment-sec sec-type="material" id="SECID0ECNAC"><title>Other material examined.</title><p>6♂, 2♀, <bold>China, Hunan</bold>, Shimen County, Huping Township, Daling Village, <named-content xmlns:xlink="http://www.w3.org/1999/xlink" content-type="dwc:verbatimCoordinates" xlink:type="simple"><named-content content-type="geo-json" specific-use="{&#34;type&#34;:&#34;Point&#34;,&#34;coordinates&#34;:[110.374550,30.021750]}" id="NCID0ENNAC" xlink:type="simple">30.02175°N, 110.37455°E</named-content></named-content>, 710m, 19 June 2014, Cheng Wang, Bing Zhou, Jiahui Gan and Yuhui Gong leg.</p></tp:treatment-sec><tp:treatment-sec sec-type="redescription" id="SECID0ESNAC"><title>Redescription.</title><p>
              <bold>Male.</bold> Carapace (Fig. <xref ref-type="fig" rid="F1">1A</xref>) bright yellow, long oval, widest at coxae II and III. Fovea circular, deep, its surrounding area reddish brown. Sternum light yellow, pear-shaped, the surrounding with seven gray circular patches, margin with long scopulae, median glabrous. <abbrev xmlns:xlink="http://www.w3.org/1999/xlink" xlink:title="anterior eye row" id="ABBRID0E5NAC" xlink:type="simple">AER</abbrev> slightly recurved, <abbrev xmlns:xlink="http://www.w3.org/1999/xlink" xlink:title="posterior eye row" id="ABBRID0EBOAC" xlink:type="simple">PER</abbrev> nearly straight, <abbrev xmlns:xlink="http://www.w3.org/1999/xlink" xlink:title="anterior lateral eye" id="ABBRID0EEOAC" xlink:type="simple">ALE</abbrev> and <abbrev xmlns:xlink="http://www.w3.org/1999/xlink" xlink:title="posterior lateral eye" id="ABBRID0EHOAC" xlink:type="simple">PLE</abbrev> contiguous. Chelicerae reddish brown, with 9 promarginal peg setae and 2 retromarginal teeth (Fig. <xref ref-type="fig" rid="F2">2C</xref>). Color of endites and labium similar. Legs spiniferous, femora with reddish brown patches. Dorsum of opisthosoma (Fig. <xref ref-type="fig" rid="F1">1A</xref>) suboval, light yellow-brown, with white patches on both sides, covered with long macrosetae. Venter grayish-white, with round white patches.</p><fig id="F1" position="float" orientation="portrait"><label>Figure 1.</label><caption><p>
          <italic><tp:taxon-name><tp:taxon-name-part taxon-name-part-type="genus">Mimetus</tp:taxon-name-part> <tp:taxon-name-part taxon-name-part-type="species">echinatus</tp:taxon-name-part></tp:taxon-name></italic> Wang, 1990, one of the males. <bold>A</bold> habitus, dorsal view <bold>B</bold> palp, prolateral view <bold>C</bold> palp, retrolateral view. Scale bars: <bold>A</bold>, 1.0; <bold>B–C</bold>, 0.2.</p></caption><graphic xmlns:xlink="http://www.w3.org/1999/xlink" xlink:href="zookeys-626-125-g001.jpg" position="float" orientation="portrait" xlink:type="simple" id="oo_107998.jpg"/></fig><fig id="F2" position="float" orientation="portrait"><label>Figure 2.</label><caption><p>
          <italic><tp:taxon-name><tp:taxon-name-part taxon-name-part-type="genus">Mimetus</tp:taxon-name-part> <tp:taxon-name-part taxon-name-part-type="species">echinatus</tp:taxon-name-part></tp:taxon-name></italic> Wang, 1990, one of the male. <bold>A</bold> palp, prolateral view <bold>B</bold> palp, retrolateral view <bold>C</bold> left chelicera, ventral view. Scale bars: <bold>A–B</bold>, 0.2; <bold>C</bold>, 0.1.</p></caption><graphic xmlns:xlink="http://www.w3.org/1999/xlink" xlink:href="zookeys-626-125-g002.jpg" position="float" orientation="portrait" xlink:type="simple" id="oo_107999.jpg"/></fig><p>Male palp (Figs <xref ref-type="fig" rid="F1">1B–C</xref>, <xref ref-type="fig" rid="F2">2A–B</xref>): Patella strong, the dorsum with two thick and long macrosetae. Cymbium wedge, length/width ratio about 2/1, tip with several robust macro-setae Paracymbium distinct, distal black and strongly sclerotized. Distal division of the bulb rolls up as sulciform to protect embolus and serves as a functional conducter. Embolus relatively slender, distal division reaches the position of 2:00 o’clock approximately with a membrane covering its proximal area in prolateral view.</p><!--PageBreak--><p>
              <bold>Female.</bold> Carapace (Fig. <xref ref-type="fig" rid="F3">3A</xref>) yellowish brown, pear-shaped, with several reddish brown diagonal patches, posterior margin reddish brown, fovea and sternum similar to male. <abbrev xmlns:xlink="http://www.w3.org/1999/xlink" xlink:title="anterior lateral eye" id="ABBRID0EIBAE" xlink:type="simple">ALE</abbrev> and <abbrev xmlns:xlink="http://www.w3.org/1999/xlink" xlink:title="posterior lateral eye" id="ABBRID0ELBAE" xlink:type="simple">PLE</abbrev> contiguous, <abbrev xmlns:xlink="http://www.w3.org/1999/xlink" xlink:title="anterior eye row" id="ABBRID0EOBAE" xlink:type="simple">AER</abbrev> and <abbrev xmlns:xlink="http://www.w3.org/1999/xlink" xlink:title="posterior eye row" id="ABBRID0ERBAE" xlink:type="simple">PER</abbrev> nearly straight. Endite, labium and sternum similar to male but darker. Chelicerae stronger than male with 12 promarginal peg setae and 2 retromarginal teeth (Fig. <xref ref-type="fig" rid="F4">4A</xref>). Legs femur with reddish annuli basely, other area with small reddish brown patches, patella brown, metatarsus with brown annuli. Opisthosoma (Fig. <xref ref-type="fig" rid="F3">3A</xref>) subcircular, slightly wider than long. Dorsum of opisthosoma (Fig. <xref ref-type="fig" rid="F3">3A</xref>) yellowish brown, with long macrosetae and white patches. The markings of venter similar to male. Spinnerets reddish brown, anterior spinnerets longest.</p><fig id="F3" position="float" orientation="portrait"><label>Figure 3.</label><caption><p>
          <italic><tp:taxon-name><tp:taxon-name-part taxon-name-part-type="genus">Mimetus</tp:taxon-name-part> <tp:taxon-name-part taxon-name-part-type="species">echinatus</tp:taxon-name-part></tp:taxon-name></italic> Wang, 1900, from Shimen. <bold>A</bold> habitus, dorsal view <bold>B</bold> epigyne, ventral view <bold>C</bold> vulva, dorsal view. Scale bars: <bold>A</bold>, 1.0; <bold>B–C</bold>, 0.1.</p></caption><graphic xmlns:xlink="http://www.w3.org/1999/xlink" xlink:href="zookeys-626-125-g003.jpg" position="float" orientation="portrait" xlink:type="simple" id="oo_108000.jpg"/></fig><fig id="F4" position="float" orientation="portrait"><label>Figure 4.</label><caption><p>
          <italic><tp:taxon-name><tp:taxon-name-part taxon-name-part-type="genus">Mimetus</tp:taxon-name-part> <tp:taxon-name-part taxon-name-part-type="species">echinatus</tp:taxon-name-part></tp:taxon-name></italic> Wang, 1990, from Shimen. <bold>A</bold> left chelicerae, ventral view <bold>B</bold> epigynum, ventral view <bold>C</bold> vulva, dorsal view. Scale bars: <bold>A–C</bold>, 0.1.</p></caption><graphic xmlns:xlink="http://www.w3.org/1999/xlink" xlink:href="zookeys-626-125-g004.jpg" position="float" orientation="portrait" xlink:type="simple" id="oo_108001.jpg"/></fig><p>Epigyne (Figs <xref ref-type="fig" rid="F3">3B–C</xref>, <xref ref-type="fig" rid="F4">4B–C</xref>) slightly wider than long, with three parts, including lingulate scape, rectangular basal plate and a laminar layer covering the venter of the basal plate. Scape and basal plate cross shaped, scape about 1/2 length of Epigyne, width of basal plate approximately equal to Epigyne. Spermathecae ovoid, about 2/3 length of epigynum. Copulatory ducts indistinct in dorsal view.</p></tp:treatment-sec><tp:treatment-sec sec-type="distribution" id="SECID0EKEAE"><title>Distribution.</title><p>China (Hunan).</p></tp:treatment-sec></tp:taxon-treatment>
