# Supplementary material for: Three spider species of the genus Mimetus Hentz, 1832 (Araneae, Mimetidae) from China
Source: Zookeys. 2016 Oct 25;(626):125–35. doi: 10.3897/zookeys.626.7918 (PMC5096374; doi:10.3897/zookeys.626.7918)
Supplement: XML Treatment for Mimetus lamellaris [file zookeys.626.7918-treatment2.xml]

<!DOCTYPE tp:taxon-treatment
  PUBLIC "-//TaxonX//DTD Taxonomic Treatment Publishing DTD v0 20100105//EN" "tax-treatment-NSO.dtd">
<tp:taxon-treatment xmlns:tp="http://www.plazi.org/taxpub"><tp:treatment-meta><kwd-group><label>Taxon classification</label><kwd><named-content content-type="kingdom">Animalia</named-content></kwd><kwd><named-content content-type="order">Araneae</named-content></kwd><kwd><named-content content-type="family">Mimetidae</named-content></kwd></kwd-group><mixed-citation publication-type="journal"><person-group><name><surname>Zeng</surname><given-names>Chen</given-names></name><name><surname>Wang</surname><given-names>Cheng</given-names></name><name><surname>Peng</surname><given-names>Xian-Jin</given-names></name></person-group><article-title>Three spider species of the genus <italic><tp:taxon-name><tp:taxon-name-part taxon-name-part-type="genus">Mimetus</tp:taxon-name-part></tp:taxon-name></italic> Hentz, 1832 (<tp:taxon-name><tp:taxon-name-part taxon-name-part-type="order">Araneae</tp:taxon-name-part></tp:taxon-name>, <tp:taxon-name><tp:taxon-name-part taxon-name-part-type="family">Mimetidae</tp:taxon-name-part></tp:taxon-name>) from China</article-title><source>Zookeys</source><day>25</day><month>10</month><year>2016</year><volume>2016</volume><issue>626</issue><fpage>125</fpage><lpage>135</lpage><pub-id pub-id-type="doi">10.3897/zookeys.626.7918</pub-id></mixed-citation></tp:treatment-meta><tp:nomenclature><tp:taxon-name>
              <tp:taxon-name-part taxon-name-part-type="genus">Mimetus</tp:taxon-name-part>
              <tp:taxon-name-part taxon-name-part-type="species">lamellaris</tp:taxon-name-part>
              <object-id xmlns:xlink="http://www.w3.org/1999/xlink" content-type="zoobank" xlink:type="simple">http://zoobank.org/F3A39691-1AAA-41EA-B389-9538A19E0274</object-id>
            </tp:taxon-name><tp:taxon-status xmlns:xlink="http://www.w3.org/1999/xlink" xlink:type="simple">sp. n.</tp:taxon-status><xref ref-type="fig" rid="F5">Figs 5</xref><xref ref-type="fig" rid="F6">, 6</xref><!--PageBreak--></tp:nomenclature><tp:treatment-sec sec-type="type material" id="SECID0E3FAE"><title>Type material.</title><p>
              <bold>Holotype</bold> ♂, <bold>China, Guizhou</bold>: Yanhe County, Daheba Township, Mayanhe National Nature Reserve <named-content xmlns:xlink="http://www.w3.org/1999/xlink" content-type="dwc:verbatimCoordinates" xlink:type="simple"><named-content content-type="geo-json" specific-use="{&#34;type&#34;:&#34;Point&#34;,&#34;coordinates&#34;:[108.260330,28.658390]}" id="NCID0EJGAE" xlink:type="simple">28.65839°N, 108.26033°E</named-content></named-content>, 364m, 28 July 2014, Xianjin Peng, Cheng Wang, Bing Zhou, Ping Liu, Yi Huang and Mingyong Liao leg.</p></tp:treatment-sec><tp:treatment-sec sec-type="etymology" id="SECID0EOGAE"><title>Etymology.</title><p>The specific name comes from the Latin word <italic>lamellaris</italic>, meaning flaky and referring to the flaky vexillum on the cymbial tip; adjective.</p></tp:treatment-sec><tp:treatment-sec sec-type="diagnosis" id="SECID0E5GAE"><title>Diagnosis.</title><p>The new species can be distinguished from all known congeneric species by: cymbial tip with several slender long macrosetae (Fig. <xref ref-type="fig" rid="F5">5B–C</xref>); cymbium boat-shaped, length/width ratio about 3/1 in retrolateral view (Figs <xref ref-type="fig" rid="F5">5C</xref>, <xref ref-type="fig" rid="F6">6B</xref>); the angle between the basal and apical of embolus about 110° (Figs <xref ref-type="fig" rid="F5">5B</xref>, <xref ref-type="fig" rid="F6">6A</xref>); vexillum about 1/2 <!--PageBreak-->length of cymbium in retrolateral view (Figs <xref ref-type="fig" rid="F5">5B–C</xref>, <xref ref-type="fig" rid="F6">6B–C</xref>); apical part of paracymbium broaden to rotund, with two hornlike outgrowths (Figs <xref ref-type="fig" rid="F5">5C</xref>, <xref ref-type="fig" rid="F6">6B</xref>).</p><fig id="F5" position="float" orientation="portrait"><label>Figure 5.</label><caption><p>
          <italic><tp:taxon-name><tp:taxon-name-part taxon-name-part-type="genus">Mimetus</tp:taxon-name-part> <tp:taxon-name-part taxon-name-part-type="species">lamellaris</tp:taxon-name-part></tp:taxon-name></italic> sp. n., holotype male. <bold>A</bold> habitus, dorsal view <bold>B</bold> palp, prolateral view <bold>C</bold> palp, retrolateral view. Scale bars: <bold>A</bold>, 0.5; <bold>B–C</bold>, 0.1.</p></caption><graphic xmlns:xlink="http://www.w3.org/1999/xlink" xlink:href="zookeys-626-125-g005.jpg" position="float" orientation="portrait" xlink:type="simple" id="oo_108002.jpg"/></fig><fig id="F6" position="float" orientation="portrait"><label>Figure 6.</label><caption><p>
          <italic><tp:taxon-name><tp:taxon-name-part taxon-name-part-type="genus">Mimetus</tp:taxon-name-part> <tp:taxon-name-part taxon-name-part-type="species">lamellaris</tp:taxon-name-part></tp:taxon-name></italic> sp. n., holotype male. <bold>A</bold> palp, prolateral view <bold>B</bold> palp, retrolateral view <bold>C</bold> left chelicerae, ventral view. Scale bars: <bold>A–C</bold>, 0.1.</p></caption><graphic xmlns:xlink="http://www.w3.org/1999/xlink" xlink:href="zookeys-626-125-g006.jpg" position="float" orientation="portrait" xlink:type="simple" id="oo_108003.jpg"/></fig></tp:treatment-sec><tp:treatment-sec sec-type="description" id="SECID0EKKAE"><title>Description.</title><p>
              <bold>Male</bold>: Total length 3.05. Prosoma 1.65 long, 1.30 wide. Opisthosoma 1.40 long, 1.13 wide. Clypeus 0.20 high. Carapace (Fig. <xref ref-type="fig" rid="F5">5A</xref>) yellow, long oval, widest at coxae II and III, with a longitudinal brown patch medially, posterior partion reddish brown. Fovea circular, deep, surrounding area reddish brown. <abbrev xmlns:xlink="http://www.w3.org/1999/xlink" xlink:title="anterior eye row" id="ABBRID0EWKAE" xlink:type="simple">AER</abbrev> recurved, <abbrev xmlns:xlink="http://www.w3.org/1999/xlink" xlink:title="posterior eye row" id="ABBRID0EZKAE" xlink:type="simple">PER</abbrev> nearly straight, <abbrev xmlns:xlink="http://www.w3.org/1999/xlink" xlink:title="anterior lateral eye" id="ABBRID0E3KAE" xlink:type="simple">ALE</abbrev> and <abbrev xmlns:xlink="http://www.w3.org/1999/xlink" xlink:title="posterior lateral eye" id="ABBRID0E6KAE" xlink:type="simple">PLE</abbrev> continuous. Eye sizes and interdistances: <abbrev xmlns:xlink="http://www.w3.org/1999/xlink" xlink:title="anterior median eye" id="ABBRID0ECLAE" xlink:type="simple">AME</abbrev> 0.13, <abbrev xmlns:xlink="http://www.w3.org/1999/xlink" xlink:title="anterior lateral eye" id="ABBRID0EFLAE" xlink:type="simple">ALE</abbrev> 0.08, <abbrev xmlns:xlink="http://www.w3.org/1999/xlink" xlink:title="posterior median eye" id="ABBRID0EILAE" xlink:type="simple">PME</abbrev> 0.11, <abbrev xmlns:xlink="http://www.w3.org/1999/xlink" xlink:title="posterior lateral eye" id="ABBRID0ELLAE" xlink:type="simple">PLE</abbrev> 0.05, <abbrev xmlns:xlink="http://www.w3.org/1999/xlink" xlink:title="anterior median eye" id="ABBRID0EOLAE" xlink:type="simple">AME</abbrev>–<abbrev xmlns:xlink="http://www.w3.org/1999/xlink" xlink:title="anterior median eye" id="ABBRID0ERLAE" xlink:type="simple">AME</abbrev> 0.06, <abbrev xmlns:xlink="http://www.w3.org/1999/xlink" xlink:title="anterior lateral eye" id="ABBRID0EULAE" xlink:type="simple">ALE</abbrev>–<abbrev xmlns:xlink="http://www.w3.org/1999/xlink" xlink:title="anterior median eye" id="ABBRID0EXLAE" xlink:type="simple">AME</abbrev> 0.07, <abbrev xmlns:xlink="http://www.w3.org/1999/xlink" xlink:title="posterior median eye" id="ABBRID0E1LAE" xlink:type="simple">PME</abbrev>–<abbrev xmlns:xlink="http://www.w3.org/1999/xlink" xlink:title="posterior median eye" id="ABBRID0E4LAE" xlink:type="simple">PME</abbrev> 0.06, <abbrev xmlns:xlink="http://www.w3.org/1999/xlink" xlink:title="posterior median eye" id="ABBRID0EAMAE" xlink:type="simple">PME</abbrev>–<abbrev xmlns:xlink="http://www.w3.org/1999/xlink" xlink:title="posterior lateral eye" id="ABBRID0EDMAE" xlink:type="simple">PLE</abbrev> 0.13. <abbrev xmlns:xlink="http://www.w3.org/1999/xlink" xlink:title="median ocular area" id="ABBRID0EGMAE" xlink:type="simple">MOA</abbrev> anterior width 0.34, posterior 0.28, length 0.35. Chelicerae red<!--PageBreak-->dish brown, with 7 promarginal peg setae and 2 retromarginal teeth (Fig. <xref ref-type="fig" rid="F6">6C</xref>), distal area with long hairs. Endites light yellow, longer than wide. Labium reddish brown, wider than long. Sternum yellow, long oval, each side with two brown patches, margins with long scopulae, centrally glabrous. Legs light yellow, spiniferous, with reddish brown patches equidistributed. Length of legs: I 10.35 (2.73, 3.52, 2.60, 1.50), II 7.78 (2.43, 2.72, 12.6, 1.01), III 4.53 (1.10, 1.53, 1.00, 0.90), IV 5.66 (1.12, 2.03, 1.11, 0.60). Leg formula: 1243. Dorsum of opisthosoma (Fig. <xref ref-type="fig" rid="F5">5A</xref>) light yellow, long oval, with long macrosetae and brown patches. Venter gray white, with white patches in middle.</p><p>Male palp (Figs <xref ref-type="fig" rid="F5">5B–C</xref>, <xref ref-type="fig" rid="F6">6A–B</xref>): tibia long and thin, distally swollen, with several long macrosetae. Cymbium boat-shaped, widest in middle in prolateral view, with slender macrosetae on the tip. Vexillum flaky, about 1/2 length of cymbium in retrolateral view, visible in prolateral view. Distal of paracymbium broaden to rotund, with two hornlike outgrowths. Basal division of the bulb visible, distal division of the bulb rolls up as sulciform to protect embolus. Embolus hook-shaped, and the angle between its basal and apical about 110°.</p><p>
              <bold>Female.</bold> Unknown.</p></tp:treatment-sec><tp:treatment-sec sec-type="distribution" id="SECID0EBNAE"><title>Distribution.</title><p>China (Guizhou).</p></tp:treatment-sec></tp:taxon-treatment>
