# Supplementary material for: Three spider species of the genus Mimetus Hentz, 1832 (Araneae, Mimetidae) from China
Source: Zookeys. 2016 Oct 25;(626):125–35. doi: 10.3897/zookeys.626.7918 (PMC5096374; doi:10.3897/zookeys.626.7918)
Supplement: XML Treatment for Mimetus wangi [file zookeys.626.7918-treatment3.xml]

<!DOCTYPE tp:taxon-treatment
  PUBLIC "-//TaxonX//DTD Taxonomic Treatment Publishing DTD v0 20100105//EN" "tax-treatment-NSO.dtd">
<tp:taxon-treatment xmlns:tp="http://www.plazi.org/taxpub"><tp:treatment-meta><kwd-group><label>Taxon classification</label><kwd><named-content content-type="kingdom">Animalia</named-content></kwd><kwd><named-content content-type="order">Araneae</named-content></kwd><kwd><named-content content-type="family">Mimetidae</named-content></kwd></kwd-group><mixed-citation publication-type="journal"><person-group><name><surname>Zeng</surname><given-names>Chen</given-names></name><name><surname>Wang</surname><given-names>Cheng</given-names></name><name><surname>Peng</surname><given-names>Xian-Jin</given-names></name></person-group><article-title>Three spider species of the genus <italic><tp:taxon-name><tp:taxon-name-part taxon-name-part-type="genus">Mimetus</tp:taxon-name-part></tp:taxon-name></italic> Hentz, 1832 (<tp:taxon-name><tp:taxon-name-part taxon-name-part-type="order">Araneae</tp:taxon-name-part></tp:taxon-name>, <tp:taxon-name><tp:taxon-name-part taxon-name-part-type="family">Mimetidae</tp:taxon-name-part></tp:taxon-name>) from China</article-title><source>Zookeys</source><day>25</day><month>10</month><year>2016</year><volume>2016</volume><issue>626</issue><fpage>125</fpage><lpage>135</lpage><pub-id pub-id-type="doi">10.3897/zookeys.626.7918</pub-id></mixed-citation></tp:treatment-meta><tp:nomenclature><tp:taxon-name>
              <tp:taxon-name-part taxon-name-part-type="genus">Mimetus</tp:taxon-name-part>
              <tp:taxon-name-part taxon-name-part-type="species">wangi</tp:taxon-name-part>
              <object-id xmlns:xlink="http://www.w3.org/1999/xlink" content-type="zoobank" xlink:type="simple">http://zoobank.org/35717222-6AAA-402E-800C-1E4C46CFE6CF</object-id>
            </tp:taxon-name><tp:taxon-status xmlns:xlink="http://www.w3.org/1999/xlink" xlink:type="simple">sp. n.</tp:taxon-status><xref ref-type="fig" rid="F7">Figs 7</xref><xref ref-type="fig" rid="F8">, 8</xref><xref ref-type="fig" rid="F9">, 9</xref><xref ref-type="fig" rid="F10">, 10</xref></tp:nomenclature><tp:treatment-sec sec-type="type material" id="SECID0E1OAE"><title>Type material.</title><p>
              <bold>Holotype</bold> ♂, <bold>China, Yunnan</bold>: Gaoligong Mountains, Dulongjiang Township, Xianjiudang Village, <named-content xmlns:xlink="http://www.w3.org/1999/xlink" content-type="dwc:verbatimCoordinates" xlink:type="simple"><named-content content-type="geo-json" specific-use="{&#34;type&#34;:&#34;Point&#34;,&#34;coordinates&#34;:[98.326000,27.936820]}" id="NCID0EHPAE" xlink:type="simple">27.93682°N, 98.3260°E</named-content></named-content>, 1634m, 5 April 2004, Guo Tang leg. <bold>Paratypes</bold>: 5♀, same data as holotype.</p></tp:treatment-sec><tp:treatment-sec sec-type="etymology" id="SECID0EOPAE"><title>Etymology.</title><p>The specific name is a patronym in honor of Professor Jiafu Wang, a well known spider taxonomist in China; noun.</p></tp:treatment-sec><tp:treatment-sec sec-type="diagnosis" id="SECID0ETPAE"><title>Diagnosis.</title><p>The new species can be distinguished from all known congeneric species by: the dorsum of the opisthosoma with a pair of distinct outgrowths (Fig. <xref ref-type="fig" rid="F7">7A</xref>); the ratio of cymbium length/width about 2/1 in retrolateral view (Figs <xref ref-type="fig" rid="F7">7C</xref>, <xref ref-type="fig" rid="F8">8B</xref>); spermathecae kidney shaped (Figs <xref ref-type="fig" rid="F9">9C</xref>, <xref ref-type="fig" rid="F10">10C</xref>) and contiguous (Figs <xref ref-type="fig" rid="F9">9B</xref>, <xref ref-type="fig" rid="F10">10B</xref>); the width of spermathecae slightly narrower than basal plate (Figs <xref ref-type="fig" rid="F9">9B</xref>, <xref ref-type="fig" rid="F10">10B</xref>).</p><fig id="F7" position="float" orientation="portrait"><label>Figure 7.</label><caption><p>
          <italic><tp:taxon-name><tp:taxon-name-part taxon-name-part-type="genus">Mimetus</tp:taxon-name-part> <tp:taxon-name-part taxon-name-part-type="species">wangi</tp:taxon-name-part></tp:taxon-name></italic> sp. n., holotype male. <bold>A</bold> habitus, dorsal view <bold>B</bold> palp, prolateral view <bold>C</bold> palp, retrolateral view. Scale bars: <bold>A</bold>, 0.5; <bold>B–C</bold>, 0.1.</p></caption><graphic xmlns:xlink="http://www.w3.org/1999/xlink" xlink:href="zookeys-626-125-g007.jpg" position="float" orientation="portrait" xlink:type="simple" id="oo_108004.jpg"/></fig><fig id="F8" position="float" orientation="portrait"><label>Figure 8.</label><caption><p>
          <italic><tp:taxon-name><tp:taxon-name-part taxon-name-part-type="genus">Mimetus</tp:taxon-name-part> <tp:taxon-name-part taxon-name-part-type="species">wangi</tp:taxon-name-part></tp:taxon-name></italic> sp. n., holotype male. <bold>A</bold> palp, ventral view <bold>B</bold> palp, prolateral view <bold>C</bold> left chelicera, ventral view. Scale bars: <bold>A–B</bold>, 0.1; <bold>C</bold>, 0.1.</p></caption><graphic xmlns:xlink="http://www.w3.org/1999/xlink" xlink:href="zookeys-626-125-g008.jpg" position="float" orientation="portrait" xlink:type="simple" id="oo_108005.jpg"/></fig><fig id="F9" position="float" orientation="portrait"><label>Figure 9.</label><caption><p>
          <italic><tp:taxon-name><tp:taxon-name-part taxon-name-part-type="genus">Mimetus</tp:taxon-name-part> <tp:taxon-name-part taxon-name-part-type="species">wangi</tp:taxon-name-part></tp:taxon-name></italic> sp. n., one of the female paratypes. <bold>A</bold> habitus, dorsal view <bold>B</bold> epigyne, ventral view <bold>C</bold> vulva, dorsal view. Scale bars: <bold>A</bold>, 0.5; <bold>B–C</bold>, 0.1.</p></caption><graphic xmlns:xlink="http://www.w3.org/1999/xlink" xlink:href="zookeys-626-125-g009.jpg" position="float" orientation="portrait" xlink:type="simple" id="oo_108006.jpg"/></fig><fig id="F10" position="float" orientation="portrait"><label>Figure 10.</label><caption><p>
          <italic><tp:taxon-name><tp:taxon-name-part taxon-name-part-type="genus">Mimetus</tp:taxon-name-part> <tp:taxon-name-part taxon-name-part-type="species">wangi</tp:taxon-name-part></tp:taxon-name></italic> sp. n., one of the female paratypes. <bold>A</bold> left chelicerae, ventral view <bold>B</bold> epigynum, ventral view <bold>C</bold> vulva, dorsal view. Scale bars: <bold>A–C</bold>, 0.1.</p></caption><graphic xmlns:xlink="http://www.w3.org/1999/xlink" xlink:href="zookeys-626-125-g010.jpg" position="float" orientation="portrait" xlink:type="simple" id="oo_108007.jpg"/></fig></tp:treatment-sec><tp:treatment-sec sec-type="description" id="SECID0E6UAE"><title>Description.</title><p>
              <bold>Male</bold>: Total length 3.34. Prosoma 1.50 long, 1.20 wide. Opisthosoma 1.84 long, 1.40 wide. Clypeus 0.05 height. Carapace (Fig. <xref ref-type="fig" rid="F7">7A</xref>) yellow brown, long oval, widest at coxae II and III, with longitudinal brown patches at median area and three brown patches on both sides of the lateral margins. Fovea circular. <abbrev xmlns:xlink="http://www.w3.org/1999/xlink" xlink:title="anterior eye row" id="ABBRID0ELVAE" xlink:type="simple">AER</abbrev> slightly recurved, <abbrev xmlns:xlink="http://www.w3.org/1999/xlink" xlink:title="posterior eye row" id="ABBRID0EOVAE" xlink:type="simple">PER</abbrev> nearly straight, <abbrev xmlns:xlink="http://www.w3.org/1999/xlink" xlink:title="anterior lateral eye" id="ABBRID0ERVAE" xlink:type="simple">ALE</abbrev> and <abbrev xmlns:xlink="http://www.w3.org/1999/xlink" xlink:title="posterior lateral eye" id="ABBRID0EUVAE" xlink:type="simple">PLE</abbrev> contiguous. Eye sizes and interdistances: <abbrev xmlns:xlink="http://www.w3.org/1999/xlink" xlink:title="anterior median eye" id="ABBRID0EXVAE" xlink:type="simple">AME</abbrev> 0.13, <abbrev xmlns:xlink="http://www.w3.org/1999/xlink" xlink:title="anterior lateral eye" id="ABBRID0E1VAE" xlink:type="simple">ALE</abbrev> 0.08, <abbrev xmlns:xlink="http://www.w3.org/1999/xlink" xlink:title="posterior median eye" id="ABBRID0E4VAE" xlink:type="simple">PME</abbrev> 0.10, <abbrev xmlns:xlink="http://www.w3.org/1999/xlink" xlink:title="posterior lateral eye" id="ABBRID0EAWAE" xlink:type="simple">PLE</abbrev> 0.06, <abbrev xmlns:xlink="http://www.w3.org/1999/xlink" xlink:title="anterior median eye" id="ABBRID0EDWAE" xlink:type="simple">AME</abbrev>–<abbrev xmlns:xlink="http://www.w3.org/1999/xlink" xlink:title="anterior median eye" id="ABBRID0EGWAE" xlink:type="simple">AME</abbrev> 0.08, <abbrev xmlns:xlink="http://www.w3.org/1999/xlink" xlink:title="anterior lateral eye" id="ABBRID0EJWAE" xlink:type="simple">ALE</abbrev>–<abbrev xmlns:xlink="http://www.w3.org/1999/xlink" xlink:title="anterior median eye" id="ABBRID0EMWAE" xlink:type="simple">AME</abbrev> 0.05, <abbrev xmlns:xlink="http://www.w3.org/1999/xlink" xlink:title="posterior median eye" id="ABBRID0EPWAE" xlink:type="simple">PME</abbrev>–<abbrev xmlns:xlink="http://www.w3.org/1999/xlink" xlink:title="posterior median eye" id="ABBRID0ESWAE" xlink:type="simple">PME</abbrev> 0.05, <abbrev xmlns:xlink="http://www.w3.org/1999/xlink" xlink:title="posterior median eye" id="ABBRID0EVWAE" xlink:type="simple">PME</abbrev>–<abbrev xmlns:xlink="http://www.w3.org/1999/xlink" xlink:title="posterior lateral eye" id="ABBRID0EYWAE" xlink:type="simple">PLE</abbrev> 0.13, <abbrev xmlns:xlink="http://www.w3.org/1999/xlink" xlink:title="median ocular area" id="ABBRID0E2WAE" xlink:type="simple">MOA</abbrev> anterior width 0.28, posterior width 0.25, length 0.31. Chelicerae yellow, with 7 promarginal peg setae and 2 retromarginal teeth. Endites light yellow, longer than wide. Labium light yellow, longer than wide. Sternum pear-shaped, glabrous, colored as labium except margin with few macrose<!--PageBreak-->tae. Legs slim, spiniferous, with brown patches. Length of legs: I 11.23 (3.31, 3.82, 2.80, 1.30), II 9.00(2.48, 2.91, 2.40, 1.21), III 4.58 (1.01, 1.68, 1.00, 0.0.88), IV 6.05 (1.90, 2.00, 1.40, 0.75). Leg formula: 1243. Opisthosoma (Fig. <xref ref-type="fig" rid="F7">7A</xref>) long oval, filled with small black spots and few white patches, anterior area with few macrosetae, middle portion widest, with two outgrowths in both sides, posterior portion sloping, with five transverse black stripes. Venter with three brown patches, median area grey, glabrous, with white spots on both sides.</p><!--PageBreak--><p>Male palp (Figs <xref ref-type="fig" rid="F7">7C–D</xref>, <xref ref-type="fig" rid="F8">8B–C</xref>): tibia slim, with several macrosetae. Cymbial length/width ratio about 2/1 in retrolateral view, distal end extending to vexillum, shovel obvious, with dense long setae. Sperm duct nearly horizontal. Embolus with a membrane covering its terminal 2/3 portion in prolateral view. Paracymbium massive.</p><p>
              <bold>Female.</bold> Total length 3.65. Prosoma 1.55 long, 1.10 wide. Opisthosoma 1.95 long, 2.05 wide. Clypeus 0.10 high. Carapace (Fig. <xref ref-type="fig" rid="F9">9A</xref>) yellowish brown, long oval. <abbrev xmlns:xlink="http://www.w3.org/1999/xlink" xlink:title="anterior eye row" id="ABBRID0EXXAE" xlink:type="simple">AER</abbrev> recurved, <abbrev xmlns:xlink="http://www.w3.org/1999/xlink" xlink:title="posterior eye row" id="ABBRID0E1XAE" xlink:type="simple">PER</abbrev> slightly procurved. <abbrev xmlns:xlink="http://www.w3.org/1999/xlink" xlink:title="anterior lateral eye" id="ABBRID0E4XAE" xlink:type="simple">ALE</abbrev> and <abbrev xmlns:xlink="http://www.w3.org/1999/xlink" xlink:title="posterior lateral eye" id="ABBRID0EAYAE" xlink:type="simple">PLE</abbrev> continuous. Eye sizes and interdistances: <abbrev xmlns:xlink="http://www.w3.org/1999/xlink" xlink:title="anterior eye row" id="ABBRID0EDYAE" xlink:type="simple">AER</abbrev> 0.10, <abbrev xmlns:xlink="http://www.w3.org/1999/xlink" xlink:title="anterior lateral eye" id="ABBRID0EGYAE" xlink:type="simple">ALE</abbrev> 0.13, <abbrev xmlns:xlink="http://www.w3.org/1999/xlink" xlink:title="posterior median eye" id="ABBRID0EJYAE" xlink:type="simple">PME</abbrev> 0.13, <abbrev xmlns:xlink="http://www.w3.org/1999/xlink" xlink:title="posterior lateral eye" id="ABBRID0EMYAE" xlink:type="simple">PLE</abbrev> 0.15, <abbrev xmlns:xlink="http://www.w3.org/1999/xlink" xlink:title="anterior median eye" id="ABBRID0EPYAE" xlink:type="simple">AME</abbrev>–<abbrev xmlns:xlink="http://www.w3.org/1999/xlink" xlink:title="anterior median eye" id="ABBRID0ESYAE" xlink:type="simple">AME</abbrev> 0.04, <abbrev xmlns:xlink="http://www.w3.org/1999/xlink" xlink:title="anterior median eye" id="ABBRID0EVYAE" xlink:type="simple">AME</abbrev>–<abbrev xmlns:xlink="http://www.w3.org/1999/xlink" xlink:title="anterior lateral eye" id="ABBRID0EYYAE" xlink:type="simple">ALE</abbrev> 0.06, <abbrev xmlns:xlink="http://www.w3.org/1999/xlink" xlink:title="posterior median eye" id="ABBRID0E2YAE" xlink:type="simple">PME</abbrev>–<abbrev xmlns:xlink="http://www.w3.org/1999/xlink" xlink:title="posterior median eye" id="ABBRID0E5YAE" xlink:type="simple">PME</abbrev> 0.05, <abbrev xmlns:xlink="http://www.w3.org/1999/xlink" xlink:title="posterior median eye" id="ABBRID0EBZAE" xlink:type="simple">PME</abbrev>–<abbrev xmlns:xlink="http://www.w3.org/1999/xlink" xlink:title="posterior lateral eye" id="ABBRID0EEZAE" xlink:type="simple">PLE</abbrev> 0.10. <abbrev xmlns:xlink="http://www.w3.org/1999/xlink" xlink:title="median ocular area" id="ABBRID0EHZAE" xlink:type="simple">MOA</abbrev> anterior width 0.28, posterior width 0.21, length 0.31. Chelicerae, endites and labium coloured as in male, labium slightly wider than long. Chelicerae with 8 promarginal peg setae and 2 retromarginal teeth. Sternum similar to male except for lightly colored. Leg patches and spines similar to male.</p><p>Length of legs: I 12.92 (3.51, 4.30, 3.60, 1.50), II 9.55 (2.87, 2.91, 2.38, 1.38), III 5.93 (1.82, 1.91, 1.21, 1.00), IV 6.75 (2.10, 2.30, 1.35, 1.00). Dorsum of opisthosoma (Fig. <xref ref-type="fig" rid="F9">9A</xref>) similar to male, except for fewer black spots and more white spots, and <!--PageBreak-->between the two outgrowths is a transverse black wide stripe. Venter similar to male except three patches darker.</p><p>Epigyne (Figs <xref ref-type="fig" rid="F9">9B–C</xref>, <xref ref-type="fig" rid="F10">10B–C</xref>) slightly longer than wide, with a yellowish brown labiate outgrowth at the bottom of the base plate, copulatory openings visible, close to epigastric furrow. Spermathecae kidney shaped, contiguous, slightly narrower than basal plate. Basal plate scalloped. Copulatory ducts indistinct in dorsal view.</p><fig id="F11" position="float" orientation="portrait"><label>Figure 11.</label><caption><p>Collecting localities of three <italic><tp:taxon-name><tp:taxon-name-part taxon-name-part-type="genus">Mimetus</tp:taxon-name-part></tp:taxon-name></italic> species. ■ <italic><tp:taxon-name><tp:taxon-name-part taxon-name-part-type="genus">Mimetus</tp:taxon-name-part> <tp:taxon-name-part taxon-name-part-type="species">echinatus</tp:taxon-name-part></tp:taxon-name></italic>; ● <italic><tp:taxon-name><tp:taxon-name-part taxon-name-part-type="genus">Mimetus</tp:taxon-name-part> <tp:taxon-name-part taxon-name-part-type="species">lamellaris</tp:taxon-name-part></tp:taxon-name></italic> sp. n.; ▲ <italic><tp:taxon-name><tp:taxon-name-part taxon-name-part-type="genus">Mimetus</tp:taxon-name-part> <tp:taxon-name-part taxon-name-part-type="species">wangi</tp:taxon-name-part></tp:taxon-name></italic> sp. n..</p></caption><graphic xmlns:xlink="http://www.w3.org/1999/xlink" xlink:href="zookeys-626-125-g011.jpg" position="float" orientation="portrait" xlink:type="simple" id="oo_108008.jpg"/></fig></tp:treatment-sec><tp:treatment-sec sec-type="distribution" id="SECID0EO2AE"><title>Distribution.</title><p>China (Yunnan).</p><!--PageBreak--></tp:treatment-sec></tp:taxon-treatment>
